# Supplementary material for: Integrin-Linked Kinase Is Involved In the Proliferation and Invasion of Esophageal Squamous Cell Carcinoma
Source: J Cancer. 2020 Jan 1;11(2):324–33. doi: 10.7150/jca.33737 (PMC6930430; doi:10.7150/jca.33737)
Supplement: Supplementary file 2 — Supplementary tables. [file jcav11p0324s2.xls]

## Sheet: All-regulated
Table S1. Differentially Expressed protein between ESCC and adjacent tissues
Protein ID	Protein Description	Ratio	P-value
P02533	Keratin, type I cytoskeletal 14 OS=Homo sapiens GN=KRT14 PE=1 SV=4	0.453	2.14027e-57
Q0ZGT2	Nexilin OS=Homo sapiens GN=NEXN PE=1 SV=1	2.307	0.00246255
P02790	Hemopexin OS=Homo sapiens GN=HPX PE=1 SV=2	2.067	2.59532e-09
Q96AY3	Peptidyl-prolyl cis-trans isomerase FKBP10 OS=Homo sapiens GN=FKBP10 PE=1 SV=1	0.4585	3.60293e-05
Q16610	Extracellular matrix protein 1 OS=Homo sapiens GN=ECM1 PE=1 SV=2	3.712	2.47898e-05
Q08188	Protein-glutamine gamma-glutamyltransferase E OS=Homo sapiens GN=TGM3 PE=1 SV=4	3.322	7.32136e-10
Q15063	Periostin OS=Homo sapiens GN=POSTN PE=1 SV=2	0.4225	6.19729e-07
P19012	Keratin, type I cytoskeletal 15 OS=Homo sapiens GN=KRT15 PE=1 SV=3	2.775	3.35171e-17
Q9Y6M1	Insulin-like growth factor 2 mRNA-binding protein 2 OS=Homo sapiens GN=IGF2BP2 PE=1 SV=2	0.302	5.02857e-05
P58107	Epiplakin OS=Homo sapiens GN=EPPK1 PE=1 SV=2	0.489	1.36081e-26
O00762	Ubiquitin-conjugating enzyme E2 C OS=Homo sapiens GN=UBE2C PE=1 SV=1	0.314	0.00337936
P80511	Protein S100-A12 OS=Homo sapiens GN=S100A12 PE=1 SV=2	0.2835	0.000209837
P07585	Decorin OS=Homo sapiens GN=DCN PE=1 SV=1	3.489	7.10095e-16
Q96A26	Protein FAM162A OS=Homo sapiens GN=FAM162A PE=1 SV=2	2.1955	0.00959937
P69905	Hemoglobin subunit alpha OS=Homo sapiens GN=HBA1 PE=1 SV=2	2.203	1.65478e-75
P09493	Tropomyosin alpha-1 chain OS=Homo sapiens GN=TPM1 PE=1 SV=2	4.5655	7.31766e-05
Q9BX66	Sorbin and SH3 domain-containing protein 1 OS=Homo sapiens GN=SORBS1 PE=1 SV=3	5.094	1.99479e-06
P20774	Mimecan OS=Homo sapiens GN=OGN PE=1 SV=1	4.746	0.000111837
P02042	Hemoglobin subunit delta OS=Homo sapiens GN=HBD PE=1 SV=2	2.0755	2.04113e-19
Q8TDL5	BPI fold-containing family B member 1 OS=Homo sapiens GN=BPIFB1 PE=2 SV=1	3.28	0.00787471
P21291	Cysteine and glycine-rich protein 1 OS=Homo sapiens GN=CSRP1 PE=1 SV=3	3.3015	6.98881e-05
Q8N1N4	Keratin, type II cytoskeletal 78 OS=Homo sapiens GN=KRT78 PE=2 SV=2	7.0915	3.48999e-08
P07951	Tropomyosin beta chain OS=Homo sapiens GN=TPM2 PE=1 SV=1	3.927	0.00798086
P02652	Apolipoprotein A-II OS=Homo sapiens GN=APOA2 PE=1 SV=1	4.9755	6.80065e-06
P14780	Matrix metalloproteinase-9 OS=Homo sapiens GN=MMP9 PE=1 SV=3	0.4965	1.39167e-07
P49913	Cathelicidin antimicrobial peptide OS=Homo sapiens GN=CAMP PE=1 SV=1	0.32	6.18116e-06
P23381	Tryptophan--tRNA ligase, cytoplasmic OS=Homo sapiens GN=WARS PE=1 SV=2	0.473	2.77616e-08
Q16719	Kynureninase OS=Homo sapiens GN=KYNU PE=1 SV=1	0.375	0.00603153
P11215	Integrin alpha-M OS=Homo sapiens GN=ITGAM PE=1 SV=2	0.485	0.000747369
P05164	Myeloperoxidase OS=Homo sapiens GN=MPO PE=1 SV=1	0.499	2.73721e-08
P51888	Prolargin OS=Homo sapiens GN=PRELP PE=1 SV=1	3.4745	4.3994e-05
Q96D15	Reticulocalbin-3 OS=Homo sapiens GN=RCN3 PE=1 SV=1	0.412	5.98317e-05
P35556	Fibrillin-2 OS=Homo sapiens GN=FBN2 PE=1 SV=3	0.318	2.13963e-07
P35555	Fibrillin-1 OS=Homo sapiens GN=FBN1 PE=1 SV=3	2.4355	6.63667e-40
Q93052	Lipoma-preferred partner OS=Homo sapiens GN=LPP PE=1 SV=1	2.876	6.00351e-12
Q9UMS6	Synaptopodin-2 OS=Homo sapiens GN=SYNPO2 PE=1 SV=2	4.331	0.00750103
P41219	Peripherin OS=Homo sapiens GN=PRPH PE=1 SV=2	2.65	0.00377226
P12110	Collagen alpha-2(VI) chain OS=Homo sapiens GN=COL6A2 PE=1 SV=4	2.496	8.53105e-20
Q9Y6K5	2~-5~-oligoadenylate synthase 3 OS=Homo sapiens GN=OAS3 PE=1 SV=3	0.498	2.12006e-05
Q9NZI8	Insulin-like growth factor 2 mRNA-binding protein 1 OS=Homo sapiens GN=IGF2BP1 PE=1 SV=2	0.217	0.00467921
Q9NR12	PDZ and LIM domain protein 7 OS=Homo sapiens GN=PDLIM7 PE=1 SV=1	2.199	0.000429966
P51911	Calponin-1 OS=Homo sapiens GN=CNN1 PE=1 SV=2	4.486	2.97942e-05
Q92817	Envoplakin OS=Homo sapiens GN=EVPL PE=1 SV=3	3.587	3.63463e-21
P12111	Collagen alpha-3(VI) chain OS=Homo sapiens GN=COL6A3 PE=1 SV=5	2.132	4.90519e-39
Q9NZN4	EH domain-containing protein 2 OS=Homo sapiens GN=EHD2 PE=1 SV=2	2.281	0.00242499
P17661	Desmin OS=Homo sapiens GN=DES PE=1 SV=3	4.39	2.74072e-25
P11387	DNA topoisomerase 1 OS=Homo sapiens GN=TOP1 PE=1 SV=2	0.441	8.78165e-06
Q05682	Caldesmon OS=Homo sapiens GN=CALD1 PE=1 SV=3	3.7045	1.01695e-16
P05186	Alkaline phosphatase, tissue-nonspecific isozyme OS=Homo sapiens GN=ALPL PE=1 SV=4	0.311	0.00524679
Q9HBL0	Tensin-1 OS=Homo sapiens GN=TNS1 PE=1 SV=2	2.751	0.000194209
P20810	Calpastatin OS=Homo sapiens GN=CAST PE=1 SV=4	2.058	1.39982e-07
Q13228	Selenium-binding protein 1 OS=Homo sapiens GN=SELENBP1 PE=1 SV=2	2.2995	2.32807e-06
Q01995	Transgelin OS=Homo sapiens GN=TAGLN PE=1 SV=4	3.735	1.63684e-26
O95171	Sciellin OS=Homo sapiens GN=SCEL PE=1 SV=2	4.594	6.27369e-08
Q14BN4	Sarcolemmal membrane-associated protein OS=Homo sapiens GN=SLMAP PE=1 SV=1	4.489	2.18465e-07
O15231	Zinc finger protein 185 OS=Homo sapiens GN=ZNF185 PE=1 SV=3	2.972	7.18756e-11
Q10471	Polypeptide N-acetylgalactosaminyltransferase 2 OS=Homo sapiens GN=GALNT2 PE=1 SV=1	0.401	0.00331893
P21810	Biglycan OS=Homo sapiens GN=BGN PE=1 SV=2	2.3755	2.74351e-07
P02730	Band 3 anion transport protein OS=Homo sapiens GN=SLC4A1 PE=1 SV=3	2.0185	1.96982e-08
P02743	Serum amyloid P-component OS=Homo sapiens GN=APCS PE=1 SV=2	3.029	0.00103217
Q63ZY3	KN motif and ankyrin repeat domain-containing protein 2 OS=Homo sapiens GN=KANK2 PE=1 SV=1	2.083	3.31439e-06
Q96LJ7	Dehydrogenase/reductase SDR family member 1 OS=Homo sapiens GN=DHRS1 PE=1 SV=1	2.096	0.00981845
Q13418	Integrin-linked protein kinase OS=Homo sapiens GN=ILK PE=1 SV=2	2.335	2.55641e-06
Q96Q06	Perilipin-4 OS=Homo sapiens GN=PLIN4 PE=2 SV=2	7.456	2.53437e-05
P51884	Lumican OS=Homo sapiens GN=LUM PE=1 SV=2	2.7785	5.28554e-21
P34896	Serine hydroxymethyltransferase, cytosolic OS=Homo sapiens GN=SHMT1 PE=1 SV=1	2.266	0.00964044
O60437	Periplakin OS=Homo sapiens GN=PPL PE=1 SV=4	3.5085	1.36776e-46
P10909	Clusterin OS=Homo sapiens GN=CLU PE=1 SV=1	2.398	2.27187e-06
Q13642	Four and a half LIM domains protein 1 OS=Homo sapiens GN=FHL1 PE=1 SV=4	5.279	0.00150664
P04083	Annexin A1 OS=Homo sapiens GN=ANXA1 PE=1 SV=2	2.7885	1.09471e-69
P53814	Smoothelin OS=Homo sapiens GN=SMTN PE=1 SV=7	6.313	0.000200794
Q9P258	Protein RCC2 OS=Homo sapiens GN=RCC2 PE=1 SV=2	0.407	2.60326e-07
Q13753	Laminin subunit gamma-2 OS=Homo sapiens GN=LAMC2 PE=1 SV=2	0.356	6.95287e-08
P22352	Glutathione peroxidase 3 OS=Homo sapiens GN=GPX3 PE=1 SV=2	3.022	0.00207234
Q8N8V2	Guanylate-binding protein 7 OS=Homo sapiens GN=GBP7 PE=2 SV=2	3.5355	0.000997192
P12109	Collagen alpha-1(VI) chain OS=Homo sapiens GN=COL6A1 PE=1 SV=3	2.525	3.4883e-24
P35442	Thrombospondin-2 OS=Homo sapiens GN=THBS2 PE=1 SV=2	0.461	0.000962154
Q56VL3	OCIA domain-containing protein 2 OS=Homo sapiens GN=OCIAD2 PE=1 SV=1	0.391	0.00182837
P35321	Cornifin-A OS=Homo sapiens GN=SPRR1A PE=1 SV=2	3.1285	0.000152373
P18206	Vinculin OS=Homo sapiens GN=VCL PE=1 SV=4	2.201	5.7988e-41
P40123	Adenylyl cyclase-associated protein 2 OS=Homo sapiens GN=CAP2 PE=1 SV=1	2.534	0.00526502
P50454	Serpin H1 OS=Homo sapiens GN=SERPINH1 PE=1 SV=2	0.443	1.27968e-19
P04196	Histidine-rich glycoprotein OS=Homo sapiens GN=HRG PE=1 SV=1	2.124	0.00129307
Q9Y6U3	Adseverin OS=Homo sapiens GN=SCIN PE=1 SV=4	3.283	1.74048e-05
P29536	Leiomodin-1 OS=Homo sapiens GN=LMOD1 PE=1 SV=3	3.727	0.00875768
O76070	Gamma-synuclein OS=Homo sapiens GN=SNCG PE=1 SV=2	4.467	0.00403659
O43866	CD5 antigen-like OS=Homo sapiens GN=CD5L PE=1 SV=1	2.75	0.00071769
Q12884	Seprase OS=Homo sapiens GN=FAP PE=1 SV=5	0.42	0.000421742
Q13287	N-myc-interactor OS=Homo sapiens GN=NMI PE=1 SV=2	0.485	0.000217663
P21333	Filamin-A OS=Homo sapiens GN=FLNA PE=1 SV=4	2.515	3.49816e-114
Q6UWP8	Suprabasin OS=Homo sapiens GN=SBSN PE=2 SV=2	3.0435	8.44019e-11
O75717	WD repeat and HMG-box DNA-binding protein 1 OS=Homo sapiens GN=WDHD1 PE=1 SV=1	0.3915	0.00121461
P60660	Myosin light polypeptide 6 OS=Homo sapiens GN=MYL6 PE=1 SV=2	2.1975	3.68004e-13
P13284	Gamma-interferon-inducible lysosomal thiol reductase OS=Homo sapiens GN=IFI30 PE=1 SV=3	0.41	9.21688e-07
Q9UBM7	7-dehydrocholesterol reductase OS=Homo sapiens GN=DHCR7 PE=1 SV=1	0.338	0.00511404
P02452	Collagen alpha-1(I) chain OS=Homo sapiens GN=COL1A1 PE=1 SV=5	2.0785	1.82438e-08
P02765	Alpha-2-HS-glycoprotein OS=Homo sapiens GN=AHSG PE=1 SV=1	2.4645	2.87871e-10
O75112	LIM domain-binding protein 3 OS=Homo sapiens GN=LDB3 PE=1 SV=2	5.126	0.00552959
Q9BW30	Tubulin polymerization-promoting protein family member 3 OS=Homo sapiens GN=TPPP3 PE=1 SV=1	2.2725	0.000269036
Q6ZN66	Guanylate-binding protein 6 OS=Homo sapiens GN=GBP6 PE=2 SV=1	3.626	8.53331e-12
Q9HCY8	Protein S100-A14 OS=Homo sapiens GN=S100A14 PE=1 SV=1	2.559	1.08344e-05
P13674	Prolyl 4-hydroxylase subunit alpha-1 OS=Homo sapiens GN=P4HA1 PE=1 SV=2	0.334	3.12196e-06
P11532	Dystrophin OS=Homo sapiens GN=DMD PE=1 SV=3	3.826	2.44616e-09
O95810	Serum deprivation-response protein OS=Homo sapiens GN=SDPR PE=1 SV=3	2.908	0.00275394
Q9UBG3	Cornulin OS=Homo sapiens GN=CRNN PE=1 SV=1	5.5795	8.55077e-13
O94925	Glutaminase kidney isoform, mitochondrial OS=Homo sapiens GN=GLS PE=1 SV=1	0.476	1.59416e-05
P22105	Tenascin-X OS=Homo sapiens GN=TNXB PE=1 SV=3	3.922	5.14061e-08
P01042	Kininogen-1 OS=Homo sapiens GN=KNG1 PE=1 SV=2	2.239	1.02303e-08
Q9UBC9	Small proline-rich protein 3 OS=Homo sapiens GN=SPRR3 PE=1 SV=2	10.085	1.57774e-11
O94875	Sorbin and SH3 domain-containing protein 2 OS=Homo sapiens GN=SORBS2 PE=1 SV=3	3.3385	0.00586649
A8K2U0	Alpha-2-macroglobulin-like protein 1 OS=Homo sapiens GN=A2ML1 PE=1 SV=3	3.077	1.54152e-20
Q16881	Thioredoxin reductase 1, cytoplasmic OS=Homo sapiens GN=TXNRD1 PE=1 SV=3	0.484	7.58014e-05
P51854	Transketolase-like protein 1 OS=Homo sapiens GN=TKTL1 PE=1 SV=2	0.349	7.5383e-05
P56199	Integrin alpha-1 OS=Homo sapiens GN=ITGA1 PE=1 SV=2	2.006	0.000298704
Q9H6S3	Epidermal growth factor receptor kinase substrate 8-like protein 2 OS=Homo sapiens GN=EPS8L2 PE=1 SV=2	2.014	0.000422207
P12277	Creatine kinase B-type OS=Homo sapiens GN=CKB PE=1 SV=1	3.391	4.56467e-09
P02786	Transferrin receptor protein 1 OS=Homo sapiens GN=TFRC PE=1 SV=2	0.423	1.00376e-09
Q14CN2	Calcium-activated chloride channel regulator 4 OS=Homo sapiens GN=CLCA4 PE=1 SV=2	4.98	0.000782627
P19652	Alpha-1-acid glycoprotein 2 OS=Homo sapiens GN=ORM2 PE=1 SV=2	2.415	0.0028806
P35527	Keratin, type I cytoskeletal 9 OS=Homo sapiens GN=KRT9 PE=1 SV=3	2.2215	0.000662775
P04839	Cytochrome b-245 heavy chain OS=Homo sapiens GN=CYBB PE=1 SV=2	0.431	0.0085895
P33527	Multidrug resistance-associated protein 1 OS=Homo sapiens GN=ABCC1 PE=1 SV=3	0.478	3.61188e-08
P11166	Solute carrier family 2, facilitated glucose transporter member 1 OS=Homo sapiens GN=SLC2A1 PE=1 SV=2	0.369	3.04214e-05
P31483	Nucleolysin TIA-1 isoform p40 OS=Homo sapiens GN=TIA1 PE=1 SV=3	0.45	0.00131647
Q9Y4K1	Absent in melanoma 1 protein OS=Homo sapiens GN=AIM1 PE=1 SV=3	2.117	1.28175e-05
P02766	Transthyretin OS=Homo sapiens GN=TTR PE=1 SV=1	2.165	0.000901136
Q15404	Ras suppressor protein 1 OS=Homo sapiens GN=RSU1 PE=1 SV=3	2.042	2.89182e-05
P19013	Keratin, type II cytoskeletal 4 OS=Homo sapiens GN=KRT4 PE=1 SV=4	5.982	6.91075e-46
O15061	Synemin OS=Homo sapiens GN=SYNM PE=1 SV=2	5.734	1.07999e-12
Q96A72	Protein mago nashi homolog 2 OS=Homo sapiens GN=MAGOHB PE=1 SV=1	0.467	0.000433935
P01023	Alpha-2-macroglobulin OS=Homo sapiens GN=A2M PE=1 SV=3	2.131	3.11456e-32
Q13884	Beta-1-syntrophin OS=Homo sapiens GN=SNTB1 PE=1 SV=3	2.6355	0.00410407
Q08AI8	Uncharacterized protein C2orf54 OS=Homo sapiens GN=C2orf54 PE=2 SV=2	4.264	0.00162782
P07476	Involucrin OS=Homo sapiens GN=IVL PE=1 SV=2	2.5785	1.29223e-33
Q02952	A-kinase anchor protein 12 OS=Homo sapiens GN=AKAP12 PE=1 SV=4	2.743	7.23892e-07
Q14118	Dystroglycan OS=Homo sapiens GN=DAG1 PE=1 SV=2	2.356	0.00150462
P33991	DNA replication licensing factor MCM4 OS=Homo sapiens GN=MCM4 PE=1 SV=5	0.449	1.2514e-07
Q9Y4J8	Dystrobrevin alpha OS=Homo sapiens GN=DTNA PE=1 SV=2	2.7275	0.00565686
O95994	Anterior gradient protein 2 homolog OS=Homo sapiens GN=AGR2 PE=1 SV=1	2.322	0.00365172
Q8WWI1	LIM domain only protein 7 OS=Homo sapiens GN=LMO7 PE=1 SV=3	2.469	2.9174e-06
P22735	Protein-glutamine gamma-glutamyltransferase K OS=Homo sapiens GN=TGM1 PE=1 SV=4	3.097	1.27798e-06
P16157	Ankyrin-1 OS=Homo sapiens GN=ANK1 PE=1 SV=3	2.169	1.98797e-06
P39059	Collagen alpha-1(XV) chain OS=Homo sapiens GN=COL15A1 PE=1 SV=2	2.533	0.00649454
O95302	Peptidyl-prolyl cis-trans isomerase FKBP9 OS=Homo sapiens GN=FKBP9 PE=1 SV=2	0.419	6.66329e-08
P08195	4F2 cell-surface antigen heavy chain OS=Homo sapiens GN=SLC3A2 PE=1 SV=3	0.479	1.21276e-17
P06732	Creatine kinase M-type OS=Homo sapiens GN=CKM PE=1 SV=2	4.89	0.00158171
P55268	Laminin subunit beta-2 OS=Homo sapiens GN=LAMB2 PE=1 SV=2	2.8515	2.04449e-10
Q6PCB0	von Willebrand factor A domain-containing protein 1 OS=Homo sapiens GN=VWA1 PE=2 SV=1	2.213	0.00227951
P35749	Myosin-11 OS=Homo sapiens GN=MYH11 PE=1 SV=3	5.249	4.09137e-72
Q09666	Neuroblast differentiation-associated protein AHNAK OS=Homo sapiens GN=AHNAK PE=1 SV=2	2.083	4.4948e-134
P13646	Keratin, type I cytoskeletal 13 OS=Homo sapiens GN=KRT13 PE=1 SV=4	5.175	5.83151e-37
Q96AC1	Fermitin family homolog 2 OS=Homo sapiens GN=FERMT2 PE=1 SV=1	2.42	2.2434e-07
Q8N335	Glycerol-3-phosphate dehydrogenase 1-like protein OS=Homo sapiens GN=GPD1L PE=1 SV=1	2.613	0.00119012
Q14126	Desmoglein-2 OS=Homo sapiens GN=DSG2 PE=1 SV=2	0.447	6.47431e-05
P35908	Keratin, type II cytoskeletal 2 epidermal OS=Homo sapiens GN=KRT2 PE=1 SV=2	2.622	0.00402128
Q96PP8	Guanylate-binding protein 5 OS=Homo sapiens GN=GBP5 PE=1 SV=1	0.259	6.99758e-06
P35326	Small proline-rich protein 2A OS=Homo sapiens GN=SPRR2A PE=1 SV=1	2.824	0.000565435
P04275	von Willebrand factor OS=Homo sapiens GN=VWF PE=1 SV=4	2.246	1.32462e-08
Q9UBD6	Ammonium transporter Rh type C OS=Homo sapiens GN=RHCG PE=1 SV=1	4.0335	0.00505242
P08473	Neprilysin OS=Homo sapiens GN=MME PE=1 SV=2	0.3695	0.00046723
O14974	Protein phosphatase 1 regulatory subunit 12A OS=Homo sapiens GN=PPP1R12A PE=1 SV=1	2.181	5.39659e-07
Q8TE68	Epidermal growth factor receptor kinase substrate 8-like protein 1 OS=Homo sapiens GN=EPS8L1 PE=1 SV=3	2.844	8.46843e-06
P11388	DNA topoisomerase 2-alpha OS=Homo sapiens GN=TOP2A PE=1 SV=3	0.386	0.000501214
Q04695	Keratin, type I cytoskeletal 17 OS=Homo sapiens GN=KRT17 PE=1 SV=2	0.328	1.50003e-69
P14543	Nidogen-1 OS=Homo sapiens GN=NID1 PE=1 SV=3	2.131	3.30543e-05
P18510	Interleukin-1 receptor antagonist protein OS=Homo sapiens GN=IL1RN PE=1 SV=1	2.398	1.73916e-06
P01876	Ig alpha-1 chain C region OS=Homo sapiens GN=IGHA1 PE=1 SV=2	2.018	3.29233e-11
P32455	Interferon-induced guanylate-binding protein 1 OS=Homo sapiens GN=GBP1 PE=1 SV=2	0.3905	4.77673e-09
Q6ZVX7	F-box only protein 50 OS=Homo sapiens GN=NCCRP1 PE=1 SV=1	2.806	0.000903664
Q03135	Caveolin-1 OS=Homo sapiens GN=CAV1 PE=1 SV=4	2.465	0.00110766
O75368	SH3 domain-binding glutamic acid-rich-like protein OS=Homo sapiens GN=SH3BGRL PE=1 SV=1	2.398	6.80659e-08
O15230	Laminin subunit alpha-5 OS=Homo sapiens GN=LAMA5 PE=1 SV=8	2.248	1.91356e-12
P08123	Collagen alpha-2(I) chain OS=Homo sapiens GN=COL1A2 PE=1 SV=7	2.647	4.49559e-07
P02760	Protein AMBP OS=Homo sapiens GN=AMBP PE=1 SV=1	2.8975	7.94198e-06
P25311	Zinc-alpha-2-glycoprotein OS=Homo sapiens GN=AZGP1 PE=1 SV=2	2.832	4.47461e-07
O00767	Acyl-CoA desaturase OS=Homo sapiens GN=SCD PE=1 SV=2	0.4995	0.00445181
Q02809	Procollagen-lysine,2-oxoglutarate 5-dioxygenase 1 OS=Homo sapiens GN=PLOD1 PE=1 SV=2	0.4215	0.000269697
P02768	Serum albumin OS=Homo sapiens GN=ALB PE=1 SV=2	2.339	1.38828e-290
O43294	Transforming growth factor beta-1-induced transcript 1 protein OS=Homo sapiens GN=TGFB1I1 PE=1 SV=2	2.1685	0.00880187
P01871	Ig mu chain C region OS=Homo sapiens GN=IGHM PE=1 SV=3	2.395	3.28038e-06
O43291	Kunitz-type protease inhibitor 2 OS=Homo sapiens GN=SPINT2 PE=1 SV=2	0.389	0.000581994
P02647	Apolipoprotein A-I OS=Homo sapiens GN=APOA1 PE=1 SV=1	2.399	5.63899e-29
Q16853	Membrane primary amine oxidase OS=Homo sapiens GN=AOC3 PE=1 SV=3	3.5115	4.61815e-06
P27338	Amine oxidase [flavin-containing] B OS=Homo sapiens GN=MAOB PE=1 SV=3	3.571	0.000362214
P40261	Nicotinamide N-methyltransferase OS=Homo sapiens GN=NNMT PE=1 SV=1	0.4195	7.74996e-05
P15090	Fatty acid-binding protein, adipocyte OS=Homo sapiens GN=FABP4 PE=1 SV=3	0.241	4.99377e-28
O95678	Keratin, type II cytoskeletal 75 OS=Homo sapiens GN=KRT75 PE=1 SV=2	0.2785	3.73663e-11
O95274	Ly6/PLAUR domain-containing protein 3 OS=Homo sapiens GN=LYPD3 PE=1 SV=2	3.04	0.00192427
Q9UQR1	Zinc finger protein 148 OS=Homo sapiens GN=ZNF148 PE=1 SV=2	0.3895	0.00260695
O75841	Uroplakin-1b OS=Homo sapiens GN=UPK1B PE=2 SV=5	0.197	0.00140348
Q15124	Phosphoglucomutase-like protein 5 OS=Homo sapiens GN=PGM5 PE=1 SV=2	4.1495	4.69758e-08
Q9NQ38	Serine protease inhibitor Kazal-type 5 OS=Homo sapiens GN=SPINK5 PE=1 SV=2	6.9535	9.2452e-05
P08729	Keratin, type II cytoskeletal 7 OS=Homo sapiens GN=KRT7 PE=1 SV=5	2.047	1.45167e-09
P68871	Hemoglobin subunit beta OS=Homo sapiens GN=HBB PE=1 SV=2	2.1985	1.71324e-88
Q9BTT0	Acidic leucine-rich nuclear phosphoprotein 32 family member E OS=Homo sapiens GN=ANP32E PE=1 SV=1	0.434	0.000689763
Q9HC84	Mucin-5B OS=Homo sapiens GN=MUC5B PE=1 SV=3	5.2235	5.72809e-07
P00325	Alcohol dehydrogenase 1B OS=Homo sapiens GN=ADH1B PE=1 SV=2	4.451	0.00166348
Q03519	Antigen peptide transporter 2 OS=Homo sapiens GN=TAP2 PE=1 SV=1	0.4325	2.30032e-06
P29373	Cellular retinoic acid-binding protein 2 OS=Homo sapiens GN=CRABP2 PE=1 SV=2	4.498	0.000140145
Q13751	Laminin subunit beta-3 OS=Homo sapiens GN=LAMB3 PE=1 SV=1	0.478	3.32722e-06
O00425	Insulin-like growth factor 2 mRNA-binding protein 3 OS=Homo sapiens GN=IGF2BP3 PE=1 SV=2	0.348	6.6693e-06
B3EWG3	Protein FAM25A OS=Homo sapiens GN=FAM25A PE=2 SV=1	4.41	0.00926163
O15460	Prolyl 4-hydroxylase subunit alpha-2 OS=Homo sapiens GN=P4HA2 PE=1 SV=1	0.475	0.000354745
P29508	Serpin B3 OS=Homo sapiens GN=SERPINB3 PE=1 SV=2	2.16	4.63484e-06
P10643	Complement component C7 OS=Homo sapiens GN=C7 PE=1 SV=2	2.436	5.51605e-05
P12004	Proliferating cell nuclear antigen OS=Homo sapiens GN=PCNA PE=1 SV=1	0.385	1.96954e-10
Q15746	Myosin light chain kinase, smooth muscle OS=Homo sapiens GN=MYLK PE=1 SV=4	3.9055	1.65571e-08
P00738	Haptoglobin OS=Homo sapiens GN=HP PE=1 SV=1	2.6935	2.7346e-23
P51114	Fragile X mental retardation syndrome-related protein 1 OS=Homo sapiens GN=FXR1 PE=1 SV=3	0.408	1.48939e-06
P04626	Receptor tyrosine-protein kinase erbB-2 OS=Homo sapiens GN=ERBB2 PE=1 SV=1	0.421	7.65289e-09
P15088	Mast cell carboxypeptidase A OS=Homo sapiens GN=CPA3 PE=1 SV=2	3.3375	0.00992092
P05787	Keratin, type II cytoskeletal 8 OS=Homo sapiens GN=KRT8 PE=1 SV=7	0.4755	3.262e-28
P01877	Ig alpha-2 chain C region OS=Homo sapiens GN=IGHA2 PE=1 SV=3	2.5615	0.000790205
P01009	Alpha-1-antitrypsin OS=Homo sapiens GN=SERPINA1 PE=1 SV=3	2.2175	3.07541e-27
P16422	Epithelial cell adhesion molecule OS=Homo sapiens GN=EPCAM PE=1 SV=2	0.211	2.75363e-07
P98160	Basement membrane-specific heparan sulfate proteoglycan core protein OS=Homo sapiens GN=HSPG2 PE=1 SV=4	2.2375	1.5275e-25
P28907	ADP-ribosyl cyclase 1 OS=Homo sapiens GN=CD38 PE=1 SV=2	0.395	0.00440217
Q9HAV4	Exportin-5 OS=Homo sapiens GN=XPO5 PE=1 SV=1	0.456	7.38771e-08
O95833	Chloride intracellular channel protein 3 OS=Homo sapiens GN=CLIC3 PE=1 SV=2	2.727	6.03267e-05
A8TX70	Collagen alpha-5(VI) chain OS=Homo sapiens GN=COL6A5 PE=1 SV=1	4.436	0.00584913
Q9UIV8	Serpin B13 OS=Homo sapiens GN=SERPINB13 PE=1 SV=2	2.148	4.60423e-05
Q05707	Collagen alpha-1(XIV) chain OS=Homo sapiens GN=COL14A1 PE=1 SV=3	3.205	1.26657e-16
Q14566	DNA replication licensing factor MCM6 OS=Homo sapiens GN=MCM6 PE=1 SV=1	0.4635	1.31472e-08
P04114	Apolipoprotein B-100 OS=Homo sapiens GN=APOB PE=1 SV=2	2.1725	3.68345e-27
Q6NZI2	Polymerase I and transcript release factor OS=Homo sapiens GN=PTRF PE=1 SV=1	2.9245	3.39697e-07
Q14315	Filamin-C OS=Homo sapiens GN=FLNC PE=1 SV=3	3.139	3.6227e-20
P01008	Antithrombin-III OS=Homo sapiens GN=SERPINC1 PE=1 SV=1	2.146	0.00384098
P08263	Glutathione S-transferase A1 OS=Homo sapiens GN=GSTA1 PE=1 SV=3	0.272	0.000973346
Q15661	Tryptase alpha/beta-1 OS=Homo sapiens GN=TPSAB1 PE=1 SV=1	2.092	3.76073e-07
P01040	Cystatin-A OS=Homo sapiens GN=CSTA PE=1 SV=1	3.188	6.2241e-09
O14879	Interferon-induced protein with tetratricopeptide repeats 3 OS=Homo sapiens GN=IFIT3 PE=1 SV=1	0.417	0.00289011
P39748	Flap endonuclease 1 OS=Homo sapiens GN=FEN1 PE=1 SV=1	0.466	9.92183e-05
Q8WX93	Palladin OS=Homo sapiens GN=PALLD PE=1 SV=3	2.049	3.11324e-06
P04080	Cystatin-B OS=Homo sapiens GN=CSTB PE=1 SV=2	2.879	2.79934e-12
P80303	Nucleobindin-2 OS=Homo sapiens GN=NUCB2 PE=1 SV=2	2.1555	0.000493971
P11047	Laminin subunit gamma-1 OS=Homo sapiens GN=LAMC1 PE=1 SV=3	2.3135	1.78365e-15
